# Supplementary material for: Determinants of Anti-S Immune Response at 12 Months after SARS-CoV-2 Vaccination in a Multicentric European Cohort of Healthcare Workers—ORCHESTRA Project
Source: Vaccines (Basel). 2023 Sep 26;11(10):1527. doi: 10.3390/vaccines11101527 (PMC10610704; doi:10.3390/vaccines11101527)
Supplement: Supplementary file 1 [file vaccines-11-01527-s001.zip]

Archive with 1 entries (1 files):
- vaccines-2566607-supplementary.pdf
